# Supplementary material for: Thin Copper Foils: From Electrodeposition Conditions to Adhesion Performances
Source: Materials (Basel). 2026 Apr 29;19(9):1838. doi: 10.3390/ma19091838 (PMC13164644; doi:10.3390/ma19091838)
Supplement: Supplementary file 1 [file materials-19-01838-s001.zip]

Archive with 1 entries (1 files):
- materials-4275121-supplementary.pdf
